# Supplementary material for: What Are the Best Practices for Co-Creating Patient-Facing Educational Materials? A Scoping Review of the Literature
Source: Healthcare (Basel). 2023 Sep 23;11(19):2615. doi: 10.3390/healthcare11192615 (PMC10572900; doi:10.3390/healthcare11192615)
Supplement: Supplementary file 1 [file healthcare-11-02615-s001.zip]

Archive with 1 entries (1 files):
- healthcare-2614604-supplementary.xlsx
