# Supplementary material for: What Are the Best Practices for Co-Creating Patient-Facing Educational Materials? A Scoping Review of the Literature
Source: Healthcare (Basel). 2023 Sep 23;11(19):2615. doi: 10.3390/healthcare11192615 (PMC10572900; doi:10.3390/healthcare11192615)
Supplement: Supplementary file 1 [file healthcare-11-02615-s001.zip › healthcare-2614604-supplementary.xlsx]

## Sheet: Data Extraction
Citation	Year	Country	Health issue / topic	Framework used for co-creation	Co-creation operationally defined? (yes/no)	Outcome measure(s)			Author-reported strengths				Author-reported weaknesses
						Outcome 1	Outcome 2	Outcome 3	Patients & experts at all stages	Informed by literature review	Diverse patient group	Patients given final decision	Small sample, lack of diversity, single center	Limited generlizability of findings/materials	Limitations in recruitment, bias)	Language barriers, English Only
8	2013	USA	Overweight/Obesity	Participatory Approach	No	Study-specific survey				x	x		X	X
9	2022	USA	Medical test overuse	User-Centered Design	No	None					x		X
10	2019	Canada	Cancer/Oncology	Participatory Approach	No	SUS	Study-specific survey	DCS					X
11	2021	Netherlands	Cancer/Oncology	Patient Empowerment Model	No	None							X	X
12	2021	Netherlands	Chronic Kidney Disease/Renal Transplant	Intervention Mapping	Yes	Qualitative measure(s)	Study-specific survey	Health literacy instrument			x		X
13	2021	Canada	Post-Traumatic Brain Injury	Qualitative	No	Qualitative measure(s)							X
14	2020	Australia	Cancer/Oncology	User-Centered Design	No	Study-specific survey			x						X	X
15	2021	Netherlands	Rheumatoid Arthritis	None	No	IPDAS	Disease specific instrument							X
16	2021	Spain	Respiratory Tract Infection	Qualitative	No	Randomized controlled trial							X
17	2018	USA	Cardiovascular Disease	Participatory Approach	No	Randomised controlled trial			x		x
18	2020	Canada	Cancer/Oncology	User-Centered Design	No	Qualitative measure(s)							X		X
19	2008	USA	Diabetes	User-Centered Design and Particpatory	Yes	Randomized controlled trial			x	x
20	2018	USA	Cancer/Oncology	User-Centered Design	Yes	None			x	x			X
21	2022	Australia	Loneliness in older adults	None	No	Qualitative measure(s)			x
22	2010	USA	Asthma	Participatory Approach	No	Study-specific survey					x
23	2021	Ireland	Diabetes	Participatory Approach	No	None						x	X	X
24	2017	Switzerland	Congenital hypogonadotropic hypogonadism	Participatory Approach	No	PEMAT	Readability algorithm		x	x		x			X	X
25	2020	USA	Inflammatory Bowel Disease	User-Centered Design	Yes	None					x		X
26	2021	France	Albinism	None	No	None			x	x
27	2019	USA	Diabetes	Participatory Approach	No	Disease specific instrument							X	X
28	2018	Canada	Chronic Kidney Disease/Renal Transplant	None	No	Qualitative measure(s)			x	x	x					X
29	2007	Sweden	Diabetes	User-Centered Design	No	Qualitative measure(s)			x				X
30	2009	Nigeria	Malaria	Participatory Approach	No	None								X
31	2021	USA	Cancer/Oncology	None	No	Qualitative measure(s)	Comprehensibility, usability, acceptability questions		x	x					X
32	2016	USA	Asthma	Social Cognitive Theory	No	Qualitative measure(s)					x		X	X
33	2007	USA	Pediatric Assent	None	No	Readability algorithm				x
34	2020	USA	Migraines	None	No	Qualitative measure(s)	Disease specific instrument	Web traffic/usage data	x				X
35	2016	Ireland	Transitional care	Participatory Approach	No	Study-specific survey	Web traffic/usage data					x	X
36	2021	USA	Congenital hypogonadotropic hypogonadism	User-Centered Design	No	Readability algorithm	PEMAT		x				X
37	2017	Norway	Transient ischemic attack	None	No	SUS			x	x
38	2022	Netherlands	Cancer/Oncology	None	No	Web traffic/usage data	PAM	Health literacy instrument	x
39	2013	United Kingdom	Chronic Kidney Disease/Renal Transplant	PDSA	No	None
40	2021	Sweden	Cancer/Oncology	Participatory Approach	No	None			x						X
41	2022	Iran	Cancer/Oncology	User-Centered Design	No	Qualitative measure(s)			x				X
42	2015	USA	Cardiovascular Disease	User-Centered Design	No	Randomized controlled trial
43	2019	Canada	Joint replacement	PDSA	No	None
44	2017	Canada	Cardiovascular Disease	Health Action Process Approach	No	Qualitative measure(s)
45	2017	Denmark	Cardiovascular Disease	Qualitative	No	Qualitative measure(s)							X
46	2019	Australia	Dementia	None	No	Qualitative measure(s)	Study-specific survey	Health literacy instrument	x	x			X
47	2017	USA	Cancer/Oncology	None	No	Study-specific survey			x				X
48	2021	Australia	Chronic Kidney Disease/Renal Transplant	None	No	Readability algorithm	PEMAT	MARS	x		x					X
49	2021	USA	Inflammatory Bowel Disease	None	Yes	Web traffic/usage data
50	2019	USA	Cancer/Oncology	User-Centered Design	no	Qualitative measure(s)	Disease specific instrument		x				X
51	2016	Canada	Transitional care	None	No	Qualitative measure(s)			x	x	x

## Sheet: Bibliography
Citation #	Reference
8	Sussman, A.L.; Montoya, C.; Werder, O.; Davis, S.; Wallerstein, N.; Kong, A.S. An Adaptive CBPR Approach to Create Weight Management Materials for a School-Based Health Center Intervention. Journal of Obesity 2013, 2013, 1-9, doi:10.1155/2013/978482.
9	Rudin, R.S.; Thakore, N.; Mulligan, K.L.; Ganguli, I. Addressing the Drivers of Medical Test Overuse and Cascades: User-Centered Design to Improve Patient–Doctor Communication. Joint Commission Journal on Quality & Patient Safety 2022, 48, 233-240, doi:10.1016/j.jcjq.2022.01.005
10	Bashir, N.Y.; Moore, J.E.; Buckland, D.; Rodrigues, M.; Tonelli, M.; Thombs, B.D.; Bell, N.R.; Isaranuwatchai, W.; Peng, T.; Shilman, D.M.; et al. Are patient education materials about cancer screening more effective when co-created with patients? A qualitative interview study and randomized controlled trial. CURRENT ONCOLOGY 2019, 26, 124-136, doi:10.3747/co.26.4621
11	Petit-Steeghs, V.; Pittens, C.; Oosterman, J.; Broerse, J.E.W. Co-creating an empowering health education intervention for urological cancer patients. HEALTH EDUCATION JOURNAL 2021, 80, 948-960, doi:10.1177/00178969211035169
12	Boonstra, M.D.; Reijneveld, S.A.; Navis, G.; Westerhuis, R.; de Winter, A.F. Co-Creation of a Multi-Component Health Literacy Intervention Targeting Both Patients with Mild to Severe Chronic Kidney Disease and Health Care Professionals. INTERNATIONAL JOURNAL OF ENVIRONMENTAL RESEARCH AND PUBLIC HEALTH 2021, 18, doi:10.3390/ijerph182413354
13	Marier-Deschênes, P.; Gagnon, M.-P.; Lamontagne, M.-E. Co-creation of a post-traumatic brain injury sexuality information toolkit: a patient-oriented project. Disability & Rehabilitation 2021, 43, 2045-2054, doi:10.1080/09638288.2019.1686543
14	Hyatt, A.; Morkunas, B.; Davey, D.; Thai, A.A.; Trewhella, M.; Duffy, M.; Dawson, T.; Gourlay, P.; Hutchison, J.; Milne, D. Co-design and development of online video resources about immunotherapy with patients and their family. Patient Education and Counseling 2020.
15	Spijk-de Jonge, M.J.; Manders, S.H.M.; Huis, A.M.P.; Elwyn, G.; van de Laar, M.A.F.J.; van Riel, P.L.C.M.; Hulscher, M.E.J.L. Co-Design of a Disease Activity Based Self-Management Approach for Patients with Rheumatoid Arthritis. Mediterranean J. Rheumatology 2021, 32, 21-30, doi:10.31138/mjr.32.1.21
16	Medina-Perucha, L.; Galvez-Hernandez, P.; Garcia-Sangenis, A.; Moragas, A.; Cots, J.M.; Lanau-Roig, A.; Borras, A.; Amo, I.; Barragan, N.; Monfa, R.; et al. A Co-Design Process to Elaborate Educational Materials to Promote Appropriate Use of Antibiotics for Acute Lower Respiratory Tract Infections in Primary Healthcare in Catalonia (Spain). PATIENT PREFERENCE AND ADHERENCE 2021, 15, 543-548, doi:…
17	English, A.F.; Dickinson, L.M.; Zittleman, L.; Nease, D.E.; Herrick, A.; Westfall, J.M.; Simpson, M.J.; Fernald, D.H.; Rhyne, R.L.; Dickinson, W.P. A Community Engagement Method to Design Patient Engagement Materials for Cardiovascular Health. Annals of family medicine 2018, 16, S58-S64, doi:10.1370/afm.2173.
18	Perlis, N.; Finelli, A.; Lovas, M.; Berlin, A.; Papadakos, J.; Ghai, S.; Bakas, V.; Alibhai, S.; Lee, O.; Badzynski, A.; et al. Creating patient-centered radiology reports to empower patients undergoing prostate magnetic resonance imaging. Can. Urol. Assoc. J. 2020, 15, doi:10.5489/CUAJ.6585
19	Breslin, M.; Mullan, R.J.; Montori, V.M. The design of a decision aid about diabetes medications for use during the consulta-tion with patients with type 2 diabetes. Patient Education & Counseling 2008, 73, 465-472, doi:10.1016/j.pec.2008.07.024.
20	McMullen, C.; Nielsen, M.; Firemark, A.; Price, P.M.; Nakatani, D.; Tuthill, J.; McMyn, R.; Odisho, A.; Meyers, M.; Shibata, D.; et al. Designing for impact: identifying stakeholder-driven interventions to support recovery after major cancer surgery. Supportive Care in Cancer 2018, 26, 4067-4076, doi:10.1007/s00520-018-4276-0
21	Al Mahmud, A.; Long, K.A.M.; Harrington, K.D.; Casey, K.; Bhar, S.; Curran, S.; Hunter, K.; Lim, M.H. Developing A Digital Psychoeducational Tool to Reduce Loneliness in Older Adults: A Design Case Study. INTERNATIONAL JOURNAL OF HUMAN-COMPUTER INTERACTION 2022, 38, 499-528, doi:10.1080/10447318.2021.1949854.
22	Garwick, A.W.; Seppelt, A.M. Developing a family-centered participatory action research project. Journal of Family Nursing 2010, 16, 269-281.
23	Pembroke, S.; Roche, E.F.; Sleath, B.; Brenner, M.; Hilliard, C.; Cody, D.; Coyne, I. Developing a video intervention to improve youth question-asking and provider education during paediatric diabetes clinic encounters: The Promoting Adolescents Communication and Engagement study. PATIENT EDUCATION AND COUNSELING 2021, 104, 2170-2176, doi:10.1016/j.pec.2021.02.021
24	COST Action BM1105; Badiu, C.; Bonomi, M.; Borshchevsky, I.; Cools, M.; Craen, M.; Ghervan, C.; Hauschild, M.; Hershkovitz, E.; Hrabovszky, E.; et al. Developing and evaluating rare disease educational materials co-created by expert clinicians and patients: the paradigm of congenital hypogonadotropic hypogonadism. Orphanet J Rare Dis 2017, 12, 57, doi:10.1186/s13023-017-0608-2
25	Khalil, C.; Van Deen, W.; Dupuy, T.; Bonthala, N.; Almario, C.; Spiegel, B. Developing Patient-Centered Inflammatory Bowel Disease-Related Educational Videos Optimized for Social Media: Qualitative Research Study. JMIR Med Educ 2020, 6, e21639, doi:10.2196/21639
26	Dufresne, H.; de Longcamp, A.; Compain, S.; Morice-Picard, F.; Deladriere, E.; Bekel, L.; Godot, C.; Rateaux, M.; Godeau, M.; Jouanne, B.; et al. Development and co-construction of a therapeutic patient education program for albinism. ANNALES DE DERMATOLOGIE ET DE VENEREOLOGIE 2021, 148, 246-250, doi:10.1016/j.annder.2021.03.005.
27	McElfish, P.A.; Rowland, B.; Riklon, S.; Aitaoto, N.; Sinclair, K.i.A.; Ima, S.; Kadlubar, S.A.; Goulden, P.A.; Hudson, J.S.; Mamis, S.; et al. Development and Evaluation of a Blood Glucose Monitoring YouTube Video for Marshallese Patients Using a Community-Based Participatory Research Approach. Policy, Politics & Nursing Practice 2019, 20, 205-215, doi:10.1177/1527154419872834.
28	Rosaasen, N.; Mainra, R.; Kukha-Bryson, A.; Nhin, V.; Trivedi, P.; Shoker, A.; Wilson, J.; Padmanabh, R.; Mansell, H. Development of a patient-centered video series to improve education before kidney transplantation. Patient Education and Counseling 2018, 101, 1624-1629
29	Nordfeldt, S.; Hanberger, L.; Malm, F.; Ludvigsson, J. Development of a PC-based diabetes simulator in collaboration with teenagers with Type 1 diabetes. Diabetes Technology & Therapeutics 2007, 9, 17-25, doi:10.1089/dia.2006.0053.
30	Ajayi, I.O.; Oladepo, O.; Falade, C.O.; Bamgboye, E.A.; Kale, O. The development of a treatment guideline for childhood malaria in rural Southwest Nigeria using participatory approach. Patient Education and Counseling 2009, 75, 227-237.
31	Bigelow, E.O.; Windon, M.J.; Fakhry, C.; Kiess, A.P.; Seiwert, T.; D'Souza, G. Development of a web-based, patient-centered decision aid for oropharyngeal cancer treatment. Oral Oncology 2021, 123, N.PAG-N.PAG, doi:10.1016/j.oraloncology.2021.105618.
32	Sleath, B.; Carpenter, D.M.; Lee, C.; Loughlin, C.E.; Etheridge, D.; Rivera-Duchesne, L.; Reuland, D.S.; Batey, K.; Duchesne, C.I.; Garcia, N.; et al. The development of an educational video to motivate teens with asthma to be more involved during medical visits and to improve medication adherence. The Journal of asthma : official journal of the Association for the Care of Asthma 2016, 53, 714-71…
33	Ford, K.; Sankey, J.; Crisp, J. Development of children's assent documents using a child-centred approach. Journal of Child Health Care 2007, 11, 19-28.
34	Hommel, K.A.; Carmody, J.; Hershey, A.D.; Holbein, C.; Kabbouche-Samaha, M.; Peugh, J.; Powers, S. Digital Therapeutic Self-Management Intervention in Adolescents With Migraine: Feasibility and Preliminary Efficacy of "Migraine Manager". HEADACHE 2020, 60, 1103-1110, doi:10.1111/head.13805
35	Coyne, I.; Prizeman, G.; Sheehan, A.; Malone, H.; While, A.E. An e-health intervention to support the transition of young people with long-term illnesses to adult healthcare services: Design and early use. PATIENT EDUCATION AND COUNSELING 2016, 99, 1496-1504, doi:10.1016/j.pec.2016.06.005.
36	Dwyer, A.A.; Au, M.G.; Smith, N.; Plummer, L.; Lippincott, M.F.; Balasubramanian, R.; Seminara, S.B. Evaluating co‐created patient‐facing materials to increase understanding of genetic test results. Journal of Genetic Counseling 2021, 30, 598-605, doi:10.1002/jgc4.1348
37	Khodambashi, S.; Haugland, D.; Ellingsberg, A.; Kottum, H.; Sund, J.K.; Nytrø, Ø. An Experimental Comparison of a Co-Design Visualizing Personal Drug Information and Patient Information Leaflets: Usability Aspects...The 16 World Congress of Medical and Health Informatics: Precision Healthcare Through Informatics (MedInfo2017) was held. Studies in Health Technology & Informatics 2017, 245, 748-752…
38	Ector, G.I.; Verweij, L.; Hermens, R.P.; Blijlevens, N.M. Filling the gaps of patient information needs and information perception in chronic myeloid leukemia with the patient-physician co-produced web-based platform CMyLife. Patient Educ. Couns. 2022, 105, 686-694, doi:10.1016/j.pec.2021.06.025
39	Loud, F.; Jain, N.; Thomas, N. How to develop a patient and carer advisory group in a quality improvement study. Journal of renal care 2013, 39 Suppl 2, 2-9, doi:10.1111/j.1755-6686.2013.12032.x.
40	Grynne, A.; Browall, M.; Fristedt, S.; Ahlberg, K.; Smith, F. Integrating perspectives of patients, healthcare professionals, system developers and academics in the co-design of a digital information tool. PLOS ONE 2021, 16, doi:10.1371/journal.pone.0253448
41	Mehdizadeh, H.; Asadi, F.; Emami, H.; Mehrvar, A.; Nazemi, E. An mHealth Self-management System for Support Children With Acute Lymphocytic Leukemia and Their Caregivers: Qualitative Co-design Study. JMIR Form Res 2022, 6, e36721, doi:10.2196/36721.
42	Boyd, A.D.; Moores, K.; Shah, V.; Sadhu, E.; Shroff, A.; Groo, V.; Dickens, C.; Field, J.; Baumann, M.; Welland, B.; et al. My Interventional Drug-Eluting Stent Educational App (MyIDEA): Patient-Centered Design Methodology. JMIR MHEALTH AND UHEALTH 2015, 3, doi:10.2196/mhealth.4021.
43	Gollish, J.D.; Pereira, L.; MacLeod, A.M.; Wainwright, A.; Kennedy, D.; Robarts, S.; Dickson, P.; Clark, S. myHip&Knee: Improving Patient Engagement and Self-Management Through Mobile Technology. Healthcare Quarterly 2019, 22, 63-67, doi:10.12927/hcq.2019.25902.
44	Witteman, H.O.; Presseau, J.; Nicholas Angl, E.; Jokhio, I.; Schwalm, J.D.; Grimshaw, J.M.; Bosiak, B.; Natarajan, M.K.; Ivers, N.M. Negotiating Tensions Between Theory and Design in the Development of Mailings for People Recovering From Acute Coronary Syndrome. JMIR Hum Factors 2017, 4, e6, doi:10.2196/humanfactors.6502.
45	Kristiansen, A.M.; Svanholm, J.R.; Schjødt, I.; Mølgaard Jensen, K.; Silén, C.; Karlgren, K. Patients with heart failure as co-designers of an educational website: implications for medical education. Int J Med Educ 2017, 8, 47-58, doi:10.5116/ijme.5898.309e.
46	Grace, S.; Horstmanshof, L. A realist evaluation of a regional Dementia Health Literacy Project. HEALTH EXPECTATIONS 2019, 22, 426-434, doi:10.1111/hex.12862
47	Enzinger, A.C.; Wind, J.K.; Frank, E.; McCleary, N.J.; Porter, L.; Cushing, H.; Abbott, C.; Cronin, C.; Enzinger, P.C.; Meropol, N.J.; et al. A stakeholder-driven approach to improve the informed consent process for palliative chemotherapy. PATIENT EDUCATION AND COUNSELING 2017, 100, 1527-1536, doi:10.1016/j.pec.2017.03.024.
48	Muscat, D.M.; Lambert, K.; Shepherd, H.; McCaffery, K.J.; Zwi, S.; Liu, N.; Sud, K.; Saunders, J.; O'Lone, E.; Kim, J.; et al. Supporting patients to be involved in decisions about their health and care: Development of a best practice health literacy App for Australian adults living with Chronic Kidney Disease. Health Promot J Austr 2021, 32 Suppl 1, 115-127, doi:10.1002/hpja.416.
49	David, J.; Tobi, C.B.; Kennedy, S.; Jofriet, A.; Huwe, M.; Kelekian, R.; Neihart, M.; Spotts, M.; Seid, M.; Margolis, P.; et al. Sustainable generation of patient-led resources in a learning health system. LEARNING HEALTH SYSTEMS 2021, 5, doi:10.1002/lrh2.10260.
50	Thomas, T.H.; McLaughlin, M.; Hayden, M.; Shumaker, E.; Trybus, J.; Myers, E.; Zabiegalski, A.; Cohen, S.M. Teaching patients with advanced cancer to self-advocate: Development and acceptability of the Strong Together™ serious game. Games for Health 2019, 8, 55-63.
51	Hahn-Goldberg, S.; Damba, C.; Solomon, R.; Okrainec, K.; Abrams, H.; Huynh, T. Using co-design methods to create a patient-oriented discharge summary. J. Clin. Outcomes Manage. 2016, 23, 321-328.
